# Supplementary material for: KPC-Producing Enterobacterales from Douro River, Portugal—Persistent Environmental Contamination by Putative Healthcare Settings
Source: Antibiotics (Basel). 2022 Dec 29;12(1):62. doi: 10.3390/antibiotics12010062 (PMC9855090; doi:10.3390/antibiotics12010062)
Supplement: Supplementary file 1 [file antibiotics-12-00062-s001.zip]

Archive with 1 entries (1 files):
- antibiotics-2114234-supplementary.pdf
